# Supplementary material for: Ocean Acidification Affects the Response of the Coastal Coccolithophore Pleurochrysis carterae to Irradiance
Source: Biology (Basel). 2023 Sep 18;12(9):1249. doi: 10.3390/biology12091249 (PMC10525560; doi:10.3390/biology12091249)
Supplement: Supplementary file 1 [file biology-12-01249-s001.zip]

Archive with 2 entries (2 files):
- Date.xlsx
- Supporting Information.pdf
